# Supplementary material for: Use of spinal anaesthesia in neonates and infants in Antananarivo, Madagascar: a retrospective descriptive study
Source: BMC Res Notes. 2020 Oct 21;13:491. doi: 10.1186/s13104-020-05330-9 (PMC7579963; doi:10.1186/s13104-020-05330-9)
Supplement: Supplementary file 2 — Additional file 2. Data and materials [file 13104_2020_5330_MOESM2_ESM.xlsx]

## Sheet: Feuil1
SA Nce	CAUSE PREMATURITE	AGE (JOURS)	(SAC)	DELAI ENTRE CPA ET INTERVENTION	PN	POIDS	ATCD	INDICATION	INTERVENTION	POSITION PONCTION	Nb PONCTION	DOSE BUPI	DELAI ACTION	DUREE INTERVENTION	DUREE SSPI	FC M-	FC M0	FC M10	FC M20	FC M30	FC M40	FC M50	ADMIS SSPI
33	OLIGOAMNIOS	45	40	3	2220	3250	0	HIG	CURE HERNIE	DLG	1	3	5	20	120	135	140	135	140				140
NP		4		2	3000	3200	0	HISB	CURE HERNIE	DLG	3	4	10	15	110	135	135	130	130	130	135
31	OLIGOAMNIOS	4	31	1	2300	2400	0	HIB	CURE HERNIE	DLG	1	3	8	20	60	140	140	140	140	135	135		135
37		17	39	2	2980	3000	0	HOB	CURE HERNIE	DLG	1	3.5	15	30	90	150	130	120	125	135	135	130	135
38		45	45	1	3400	6500	0	HIB	CURE HERNIE	ASSISE	2	5	10	40	90	143	135	156	150	148	140		140
29	Eclampsie sévère	15	31	1	850	880	COUVEUSE	NECROSE MI	Amputation transtibiale basse	DLG	1	2	2	10	120	156	140	135					144
37		24	38	18	3200	3550	0	HIB	CURE HERNIE	ASSISE	1	4	15	10	80	150	130	135	155	150			170
34		30	38	0	3100	3850	0	HOB	CURE HERNIE	ASSISE	1	4	6	30	60	165	160	155	150	145	150	156	165
28	SFA + ECLAMPSIE	90	42	3	1210	2700	COUVEUSE PENDANT 1,5 MOIS	HOB	CURE HERNIE	ASSISE	2	ECHEC	ECHEC
32	Diabète maternel	28	39	4	1780	2550	COUVEUSE PENDANT 1 MOIS	HIB	CURE HERNIE	ASSISE	1	3.5	5	25	120	180	170	185	175	180			145
37	HTA maternelle	37	42	1	2100	2700	0	HIB	CURE HERNIE	ASSISE	3	3.5	3	45	60	165	140	154	148	139	150		160
38		35	44	7	3800	4250	0	HOB	CURE HERNIE	ASSISE	1	4	5	25	120	138	140	138	142				145
37		65	46	30	2400	2550	RGO	HIB	CURE HERNIE	ASSISE	1	4	2	40	60	125	125	124	128	135	140		142
32	PREECLAMPSIE	98	46	18	2000	3700		HID	CURE HERNIE	ASSISE	2	4	5	15	60	184	178	178	180				179
37		70	54	20	2950	3000	INHAL MECONIALE	HID	CURE HERNIE	ASSISE	1	3.5	3	45	50	180	175	183	180	190	185		176
30		63	37	1	950	1620		HIB	CURE HERNIE	ASSISE	2	3	2	20	45	130	135	134	135	130			140
38		45	44	6	3200	5000		HID+Circ	CURE HERNIE + POSTECTOMIE	ASSISE	1	5	5	35	60	185	190	195	185	194			187
36		45	44	19	2250	4000		HIB	CURE HERNIE	ASSISE	3	4	5	60	60	158	134	145	144	136	135	124	135
30	PLACENTA PRAEVIA	23	33	51	2220	3800		HOB	CURE HERNIE	ASSISE	2	3.5	3	45	120	144	145	150	145	140	150		135
32	RPM + PROCIDENCE DU CORDON	90	48	4	1980	5540		HISD	CURE HERNIE	ASSISE	1	4	5	15	45	140	140	135	130				145
30	HTA maternelle	40	37	19	1950	4300	COUVEUSE	HID	CURE HERNIE	ASSISE	2	4	3	10	60	160	180	175	150				145
38		42	44	4	3200	4120		HOB	CURE HERNIE	ASSISE	1	4	5	10	45	160	170	165					165		SG puis LCS
38		25	40	6	2750	3600	0	HIB	CURE HERNIE	ASSISE	4	4	5	40	60	170	160	182	165	164	170		185
33		45	40	13	2220	3250	0	HIG	CURE HERNIE	ASSISE	3	3	3	25	60	135	140	135	138				155
33	Oligoamnios	24	34	6	NM	2400	0	HIB	CURE HERNIE	ASSISE	1	3	5	25	120	140	140	140	140	135			138
38		90	50	5	2590	5700	0	HISG+Circ	CURE HERNIE + POSTECTOMIE	ASSISE	2	4.5	5	45	60	180	165	165	165	180	185	190	165		LCS ap 2è P
39		32	43	18	3200	4300		HID	CURE HERNIE	ASSISE	1	4.5	5	20	60	160	155	160	165				165
37.5		28	42	0	3600	4500	Réa à la naissance	HIB	CURE HERNIE	ASSISE	3	4.5	8	20	60	160	195	165	180				185
38		15	41	7	2100	2550		HID	CURE HERNIE	ASSISE	3	3	3	20	120	180	180	170	165				160
35	Gémellaire	86	46	0	1600	3700		HID	CURE HERNIE	ASSISE	1	4	5	20	120	190	195	135	135				130
39		29	43	4	2790	2900		HID	CURE HERNIE	ASSISE	1	4	3	15	60	170	150	150					145
37		36	42	2	3690	4230		HISD+HIG	CURE HERNIE	ASSISE	1	4	3	15	60	150	160	154	155				152
38		30	42	7	3000	3000		HID	CURE HERNIE	ASSISE	1	3.5	7	25	60	195	180	185					180
38		44	44	7	2900	3200		HOB	CURE HERNIE	ASSISE	3	4	5	25	60	200	198	195	180				180
32	HTA maternelle	45	38	3	1800	2300		HOB	CURE HERNIE	DLG	2	3	5	30	60	144	145	150	134				145
34	Fièvre	4	35	3	3200	3000		HISB	CURE HERNIE	DLG	3	4	5	35	120	135	130	130	130	130	135		128
33		21	36	1	NP	1500		HIB	CURE HERNIE	ASSISE	2	4	5	35	120	160	170	165	165	140	150		165
36	Enfant précieux	48	42	4	2500	3850		HIG	CURE HERNIE	ASSISE	2	4.5	5	15	90	145	145	150					140
34	Anamnios	27	42	7	2100	4000	Couveuse	HOB	CURE HERNIE	ASSISE	2	4	3	35	60	185	180	192	180	185			185		LCS ap 2è P
33	IMF	8	41	4	1870	2980	Réa à la naissance	HIB	CURE HERNIE	ASSISE	1	4.5	5	50	90	160	155	160	165	180	155	140	165
38		45		8	NP	5050		HIG	CURE HERNIE	ASSISE	2	4.5	5	40	60	180	165	165	165	180	185		165
39		30		2	NP	3400		HOB	CURE HERNIE	ASSISE	1	4.5	5	35	60	160	162	160	150	150			155
NP		30	41	3	2680	2800		HOB	CURE HERNIE	ASSISE	1	4	3	40	120	190	195	135	135	155	160		165
39		35		2	3160	4000		HOB	CURE HERNIE	ASSISE	4	ECHEC	ECHEC	50	120
40		45		16	NP	NP		HISB+Circ	CURE HERNIE + POSTECTOMIE	ASSISE	2	4	5	65	120	150	160	154	155	165	155	160	180		LCS ap 2è P
27	HTA maternelle	120	46	29	710	4800	Couveuse	HIB	CURE HERNIE	ASSISE	3	4.5	3	35	60	144	145	150	134	130			135
30		60	38	19	NP	5100		HOB	CURE HERNIE	ASSISE	2	4.5	5	30	90	145	145	150	165	140			165
39		30	43	4	3190	3100		HID	CURE HERNIE	ASSISE	2	4	3	15	60	160	165	160					158
34	IMF	21	37	2	3000	3100	Réa à la naissance	Gangrène ischémique du pied droit	Amputation transtibiale basse	ASSISE	1	3.5	2	50	30	160	160	160	130	130	130	135	140
37		27	41	4	3890	4000		HID	CURE HERNIE	ASSISE	1	4	5	35	60	160	145	130	130	130			140
33	HTA maternelle	25	37	11	2200	2000		HIB	CURE HERNIE	ASSISE	1	3	3	30	120	160	145	140	160	158			145
39		30	43	6	NP	3220		HOB	CURE HERNIE	ASSISE	1	3.5	5	25	60	130	135	135	130				140
36		30	41	6	NP	2300		HIB	CURE HERNIE	ASSISE	2	3.5	2	30	60	155	155	160	158	155			160
39	Diabète et HTAG	60		12	2950	5000	HypoglNN	HID	CURE HERNIE	DLG	1	5	5	50	120	180	170	190	165	180	180	185	185
33	SFA	92	48	63	2400	5000		HOB	CURE HERNIAIRE	ASSISE	1	4.5	4	20	55	120	135	130	134				130
35	PREECLAMPSIE + GEMELLAIRE	46	42	3	2180	3800		HIG	CURE HERNIAIRE	ASSISE	2	4	3	15	120	160	165	160					165
35	PREECLAMPSIE + GEMELLAIRE	46	42	3	1480	2800		HOB	CURE HERNIAIRE	ASSISE	2	3.5	5	15	120	160	155	165					165
39		41	45	4	2000	2500		HISG	CURE HERNIAIRE	ASSISE	1	4.5	3	10	120	140	120	124					150
38		71	48	1	3000	4400		HOB	CURE HERNIAIRE BILATERALE	ASSISE	3	4.5	7	20	120	150	155	154	180				175
38		50	45	5	2700	4450		HOB	CURE HERNIAIRE	ASSISE	2	4	3	45	120	120	130	135	134	126	135		135		LCS ap 2è P
36	HTA maternelle	34	40	30	1700	3050	RCIU	HIB	CURE HERNIAIRE	ASSISE	2	4	3	40	120	130	126	128	132	130	128		155
33.5	Fatigue maternelle	55	42	6	2150	3500		HIG	CURE HERNIAIRE BILATERALE	ASSISE	1	3.5	3	25	150	165	164	160	160				154
41		49	48	17	3200	4500		HIG	CURE HERNIAIRE	ASSISE	1	4	1	15	90	130	140	155	130				130
28	Eclampsie sévère	62	37	13	1350	2500		HISD	CURE HERNIAIRE	ASSISE	1	3.5	2	30	120	135	130	126	128	130			135
28		32	50	21	1300	2500		HIB	CURE HERNIAIRE BILATERALE	ASSISE	1	3	1	15	120	144	137	143					144
32		105	47	12	500	3500	Bronchiolite	HIB	CURE HERNIAIRE BILATERALE	ASSISE	1	3.5	3	30	120	160	140	138	130	135			146
38		15	40	7	3200	3400		HIB	CURE HERNIAIRE BILATERALE	ASSISE	2	4	4	30	60	165	180	160	140	145			135	ECHEC LIE AU PRODUIT PROBABLE
37		184	51	3	2350	4600		HIB	CURE HERNIAIRE BILATERALE	LATERALE DROITE	3	5	5	45	120	150	150	148	140	140	145	150	155	ECHEC LIE AU PRODUIT PROBABLE
38		25	42	14	2400	4100		HID	CURE HERNIAIRE DROITE	ASSISE	2	4	3	10	60	160	160	170					160
